# Supplementary material for: Left Ventricular Systolic Function Has Strong Independent Genetic Background from Diastolic Function: A Classical Twin Study
Source: Medicina (Kaunas). 2021 Sep 5;57(9):935. doi: 10.3390/medicina57090935 (PMC8470958; doi:10.3390/medicina57090935)
Supplement: Supplementary file 1 [file medicina-57-00935-s001.zip]

Archive with 1 entries (1 files):
- medicina-1305031-supplementary.pdf
